# Supplementary material for: The pyrochlore-type molybdate Pr2Mo1.73Sc0.27O7
Source: Acta Crystallogr Sect E Struct Rep Online. 2012 Nov 10;68(Pt 12):i92. doi: 10.1107/S1600536812045138 (PMC3588703; doi:10.1107/S1600536812045138)
Supplement: Supplementary file 1 [file e-68-00i92-sup1.cif]

##############################################################################
#                                                                            #
# This CIF contains the data in a paper accepted for publication in          #
# Acta Crystallographica Section E. It conforms to the requirements of       #
# Notes for Authors for Acta Crystallographica Section E, and has been       #
# peer reviewed under the auspices of the IUCr Commission on Journals.       #
#                                                                            #
# Full details of the Crystallographic Information File format               #
# are given in the paper "The Crystallographic Information File (CIF):       #
# a New Standard Archive File for Crystallography" by S. R. Hall, F. H.      #
# Allen and I. D. Brown [Acta Cryst. (1991), A47, 655-685].                  #
#                                                                            #
# The current version of the core CIF dictionary is obtainable from          #
# ftp://ftp.iucr.org/pub/cif_core.dic.                                       #
#                                                                            #
# Software is freely available for graphical display of the structure(s)     #
# in this CIF. For information consult the CIF software page                 #
# http://www.iucr.org/resources/cif/software.                                #
#                                                                            #
# This file may be used for bona fide research purposes within the           #
# scientific community so long as proper attribution is given to the journal # 
# article from which it was obtained.                                        #
#                                                                            #
##############################################################################
data_global
_audit_creation_method     'Jana2000 Version : 25/06/2004'
_journal_date_recd_electronic     2012-10-19
_journal_date_accepted     2012-10-31
_journal_name_full     'Acta Crystallographica, Section E'
_journal_year     2012
_journal_volume     68
_journal_issue     12
_journal_page_first     i92
_journal_page_last     i92
_journal_paper_category     QI
_journal_paper_doi     10.1107/S1600536812045138
_journal_coeditor_code     RU2045
_publ_contact_author_name     ' Gougeon, P.'
_publ_contact_author_address
;
Gougeon, P.
Unit\'e Sciences Chimiques de Rennes
UMR CNRS No. 6226
Universit\'e de Rennes I
Avenue du G\'en\'eral Leclerc
35042 Rennes CEDEX
France
;
_publ_contact_author_email     Patrick.Gougeon@univ-rennes1.fr
_publ_contact_author_fax     '(33) 99 63 57 04'
_publ_contact_author_phone     '(33) 99 28 62 54'
_publ_section_title
;
The pyrochlore-type molybdate Pr~2~Mo~1.73~Sc~0.27~O~7~
;
loop_
    _publ_author_name
    _publ_author_address
    'Gall,  Philippe'
;
Unit\'e Sciences Chimiques de Rennes
UMR CNRS No. 6226
Universit\'e de Rennes I -- INSA Rennes,
Campus de Beaulieu
35042 Rennes CEDEX
France
;
    'Gougeon, Patrick'
;
Unit\'e Sciences Chimiques de Rennes
UMR CNRS No. 6226
Universit\'e de Rennes I -- INSA Rennes,
Campus de Beaulieu
35042 Rennes CEDEX
France
;
data_I
_audit_creation_method     SHELXL-97
_chemical_name_systematic
;
Dipraseodymium molybdenum scandium heptaoxide
;
_chemical_name_common     ?
_chemical_formula_moiety     ?
_chemical_formula_sum     'Mo1.73 O6.97 Pr2 Sc0.27'
_chemical_formula_iupac     'Pr2 Mo1.73 Sc0.27 O7'
_chemical_formula_weight     571.69
_chemical_melting_point     ?
_symmetry_cell_setting     cubic
_symmetry_space_group_name_H-M     'F d -3 m'
loop_
    _symmetry_equiv_pos_as_xyz
    'x, y, z'
    'z, x, y'
    '-x+1/4, -y+1/4, z'
    'x, -y+1/4, -z+1/4'
    'y+3/4, -x, z+3/4'
    'y, z, x'
    '-z+1/4, -x+1/4, y'
    'z, -x+1/4, -y+1/4'
    'x+3/4, -z, y+3/4'
    '-x+1/4, y, -z+1/4'
    '-y, x+3/4, z+3/4'
    '-y, -x, -z'
    '-y+1/4, -z+1/4, x'
    'y, -z+1/4, -x+1/4'
    'z+3/4, -y, x+3/4'
    '-z+1/4, x, -y+1/4'
    '-x, z+3/4, y+3/4'
    '-x, -z, -y'
    '-y+1/4, z, -x+1/4'
    'y+3/4, x+3/4, -z'
    'x+3/4, z+3/4, -y'
    '-z+1/2, -y+1/2, -x'
    '-z, y+3/4, x+3/4'
    'z+3/4, y+3/4, -x'
    'x, y+1/2, z+1/2'
    'z, x+1/2, y+1/2'
    '-x+1/4, -y+3/4, z+1/2'
    'x, -y+3/4, -z+3/4'
    'y+3/4, -x+1/2, z+5/4'
    'y, z+1/2, x+1/2'
    '-z+1/4, -x+3/4, y+1/2'
    'z, -x+3/4, -y+3/4'
    'x+3/4, -z+1/2, y+5/4'
    '-x+1/4, y+1/2, -z+3/4'
    '-y, x+5/4, z+5/4'
    '-y, -x+1/2, -z+1/2'
    '-y+1/4, -z+3/4, x+1/2'
    'y, -z+3/4, -x+3/4'
    'z+3/4, -y+1/2, x+5/4'
    '-z+1/4, x+1/2, -y+3/4'
    '-x, z+5/4, y+5/4'
    '-x, -z+1/2, -y+1/2'
    '-y+1/4, z+1/2, -x+3/4'
    'y+3/4, x+5/4, -z+1/2'
    'x+3/4, z+5/4, -y+1/2'
    '-z+1/2, -y+1, -x+1/2'
    '-z, y+5/4, x+5/4'
    'z+3/4, y+5/4, -x+1/2'
    'x+1/2, y, z+1/2'
    'z+1/2, x, y+1/2'
    '-x+3/4, -y+1/4, z+1/2'
    'x+1/2, -y+1/4, -z+3/4'
    'y+5/4, -x, z+5/4'
    'y+1/2, z, x+1/2'
    '-z+3/4, -x+1/4, y+1/2'
    'z+1/2, -x+1/4, -y+3/4'
    'x+5/4, -z, y+5/4'
    '-x+3/4, y, -z+3/4'
    '-y+1/2, x+3/4, z+5/4'
    '-y+1/2, -x, -z+1/2'
    '-y+3/4, -z+1/4, x+1/2'
    'y+1/2, -z+1/4, -x+3/4'
    'z+5/4, -y, x+5/4'
    '-z+3/4, x, -y+3/4'
    '-x+1/2, z+3/4, y+5/4'
    '-x+1/2, -z, -y+1/2'
    '-y+3/4, z, -x+3/4'
    'y+5/4, x+3/4, -z+1/2'
    'x+5/4, z+3/4, -y+1/2'
    '-z+1, -y+1/2, -x+1/2'
    '-z+1/2, y+3/4, x+5/4'
    'z+5/4, y+3/4, -x+1/2'
    'x+1/2, y+1/2, z'
    'z+1/2, x+1/2, y'
    '-x+3/4, -y+3/4, z'
    'x+1/2, -y+3/4, -z+1/4'
    'y+5/4, -x+1/2, z+3/4'
    'y+1/2, z+1/2, x'
    '-z+3/4, -x+3/4, y'
    'z+1/2, -x+3/4, -y+1/4'
    'x+5/4, -z+1/2, y+3/4'
    '-x+3/4, y+1/2, -z+1/4'
    '-y+1/2, x+5/4, z+3/4'
    '-y+1/2, -x+1/2, -z'
    '-y+3/4, -z+3/4, x'
    'y+1/2, -z+3/4, -x+1/4'
    'z+5/4, -y+1/2, x+3/4'
    '-z+3/4, x+1/2, -y+1/4'
    '-x+1/2, z+5/4, y+3/4'
    '-x+1/2, -z+1/2, -y'
    '-y+3/4, z+1/2, -x+1/4'
    'y+5/4, x+5/4, -z'
    'x+5/4, z+5/4, -y'
    '-z+1, -y+1, -x'
    '-z+1/2, y+5/4, x+3/4'
    'z+5/4, y+5/4, -x'
    '-x, -y, -z'
    '-z, -x, -y'
    'x-1/4, y-1/4, -z'
    '-x, y-1/4, z-1/4'
    '-y-3/4, x, -z-3/4'
    '-y, -z, -x'
    'z-1/4, x-1/4, -y'
    '-z, x-1/4, y-1/4'
    '-x-3/4, z, -y-3/4'
    'x-1/4, -y, z-1/4'
    'y, -x-3/4, -z-3/4'
    'y, x, z'
    'y-1/4, z-1/4, -x'
    '-y, z-1/4, x-1/4'
    '-z-3/4, y, -x-3/4'
    'z-1/4, -x, y-1/4'
    'x, -z-3/4, -y-3/4'
    'x, z, y'
    'y-1/4, -z, x-1/4'
    '-y-3/4, -x-3/4, z'
    '-x-3/4, -z-3/4, y'
    'z-1/2, y-1/2, x'
    'z, -y-3/4, -x-3/4'
    '-z-3/4, -y-3/4, x'
    '-x, -y+1/2, -z+1/2'
    '-z, -x+1/2, -y+1/2'
    'x-1/4, y+1/4, -z+1/2'
    '-x, y+1/4, z+1/4'
    '-y-3/4, x+1/2, -z-1/4'
    '-y, -z+1/2, -x+1/2'
    'z-1/4, x+1/4, -y+1/2'
    '-z, x+1/4, y+1/4'
    '-x-3/4, z+1/2, -y-1/4'
    'x-1/4, -y+1/2, z+1/4'
    'y, -x-1/4, -z-1/4'
    'y, x+1/2, z+1/2'
    'y-1/4, z+1/4, -x+1/2'
    '-y, z+1/4, x+1/4'
    '-z-3/4, y+1/2, -x-1/4'
    'z-1/4, -x+1/2, y+1/4'
    'x, -z-1/4, -y-1/4'
    'x, z+1/2, y+1/2'
    'y-1/4, -z+1/2, x+1/4'
    '-y-3/4, -x-1/4, z+1/2'
    '-x-3/4, -z-1/4, y+1/2'
    'z-1/2, y, x+1/2'
    'z, -y-1/4, -x-1/4'
    '-z-3/4, -y-1/4, x+1/2'
    '-x+1/2, -y, -z+1/2'
    '-z+1/2, -x, -y+1/2'
    'x+1/4, y-1/4, -z+1/2'
    '-x+1/2, y-1/4, z+1/4'
    '-y-1/4, x, -z-1/4'
    '-y+1/2, -z, -x+1/2'
    'z+1/4, x-1/4, -y+1/2'
    '-z+1/2, x-1/4, y+1/4'
    '-x-1/4, z, -y-1/4'
    'x+1/4, -y, z+1/4'
    'y+1/2, -x-3/4, -z-1/4'
    'y+1/2, x, z+1/2'
    'y+1/4, z-1/4, -x+1/2'
    '-y+1/2, z-1/4, x+1/4'
    '-z-1/4, y, -x-1/4'
    'z+1/4, -x, y+1/4'
    'x+1/2, -z-3/4, -y-1/4'
    'x+1/2, z, y+1/2'
    'y+1/4, -z, x+1/4'
    '-y-1/4, -x-3/4, z+1/2'
    '-x-1/4, -z-3/4, y+1/2'
    'z, y-1/2, x+1/2'
    'z+1/2, -y-3/4, -x-1/4'
    '-z-1/4, -y-3/4, x+1/2'
    '-x+1/2, -y+1/2, -z'
    '-z+1/2, -x+1/2, -y'
    'x+1/4, y+1/4, -z'
    '-x+1/2, y+1/4, z-1/4'
    '-y-1/4, x+1/2, -z-3/4'
    '-y+1/2, -z+1/2, -x'
    'z+1/4, x+1/4, -y'
    '-z+1/2, x+1/4, y-1/4'
    '-x-1/4, z+1/2, -y-3/4'
    'x+1/4, -y+1/2, z-1/4'
    'y+1/2, -x-1/4, -z-3/4'
    'y+1/2, x+1/2, z'
    'y+1/4, z+1/4, -x'
    '-y+1/2, z+1/4, x-1/4'
    '-z-1/4, y+1/2, -x-3/4'
    'z+1/4, -x+1/2, y-1/4'
    'x+1/2, -z-1/4, -y-3/4'
    'x+1/2, z+1/2, y'
    'y+1/4, -z+1/2, x-1/4'
    '-y-1/4, -x-1/4, z'
    '-x-1/4, -z-1/4, y'
    'z, y, x'
    'z+1/2, -y-1/4, -x-3/4'
    '-z-1/4, -y-1/4, x'
_cell_length_a     10.5271(3)
_cell_length_b     10.5271(3)
_cell_length_c     10.5271(3)
_cell_angle_alpha     90.00
_cell_angle_beta     90.00
_cell_angle_gamma     90.00
_cell_volume     1166.61(6)
_cell_formula_units_Z     8
_cell_measurement_reflns_used     5283
_cell_measurement_theta_min     5.48
_cell_measurement_theta_max     50
_cell_measurement_temperature     293(2)
_exptl_crystal_description     'irregular block'
_exptl_crystal_colour     black
_exptl_crystal_size_max     0.1
_exptl_crystal_size_mid     0.064
_exptl_crystal_size_min     0.053
_exptl_crystal_density_diffrn     6.510
_exptl_crystal_density_meas     ?
_exptl_crystal_density_method     'not measured'
_exptl_crystal_F_000     2018
_exptl_absorpt_coefficient_mu     20.328
_exptl_absorpt_correction_type     analytical
_exptl_absorpt_process_details     '(de Meulenaar & Tompa, 1965)'
_exptl_absorpt_correction_T_min     0.3016
_exptl_absorpt_correction_T_max     0.4606
_exptl_special_details
;
;
_diffrn_ambient_temperature     293(2)
_diffrn_radiation_type     MoK\a
_diffrn_radiation_wavelength     0.71070
_diffrn_radiation_source     'fine-focus sealed tube'
_diffrn_radiation_monochromator     'horizontally mounted graphite crystal'
_diffrn_measurement_device     'Nonius KappaCCD'
_diffrn_measurement_method     '\f scans (\k = 0) + additional \w scans'
_diffrn_detector_area_resol_mean     9
_diffrn_reflns_number     9208
_diffrn_reflns_av_R_equivalents     0.0438
_diffrn_reflns_av_sigmaI/netI     0.0125
_diffrn_reflns_theta_min     5.48
_diffrn_reflns_theta_max     50.00
_diffrn_reflns_theta_full     50.00
_diffrn_measured_fraction_theta_max     0.985
_diffrn_measured_fraction_theta_full     0.985
_diffrn_reflns_limit_h_min     -19
_diffrn_reflns_limit_h_max     22
_diffrn_reflns_limit_k_min     -12
_diffrn_reflns_limit_k_max     22
_diffrn_reflns_limit_l_min     -22
_diffrn_reflns_limit_l_max     22
_refine_special_details
;
Refinement of <i>F</i>^2^ against ALL reflections. The weighted <i>R</i>-factor
<i>wR</i> and goodness of fit <i>S</i> are based on <i>F</i>^2^, conventional
<i>R</i>-factors <i>R</i> are based on <i>F</i>, with <i>F</i> set to zero for
negative <i>F</i>^2^. The threshold expression of <i>F</i>^2^ >
\s(<i>F</i>^2^) is used only for calculating <i>R</i>-factors(gt) <i>etc</i>.
and is not relevant to the choice of reflections for refinement.
<i>R</i>-factors based on <i>F</i>^2^ are statistically about twice as large
as those based on <i>F</i>, and <i>R</i>- factors based on ALL data will be
even larger.
;
_reflns_number_total     326
_reflns_number_gt     269
_reflns_threshold_expression     I>2sigma(I)
_refine_ls_structure_factor_coef     Fsqd
_refine_ls_matrix_type     full
_refine_ls_R_factor_all     0.0253
_refine_ls_R_factor_gt     0.0182
_refine_ls_wR_factor_gt     0.0439
_refine_ls_wR_factor_ref     0.0468
_refine_ls_goodness_of_fit_ref     1.329
_refine_ls_restrained_S_all     1.329
_refine_ls_number_reflns     326
_refine_ls_number_parameters     13
_refine_ls_number_restraints     0
_refine_ls_weighting_scheme     calc
_refine_ls_weighting_details
         'calc w=1/[\s^2^(Fo^2^)+(0.0144P)^2^+3.2607P] where P=(Fo^2^+2Fc^2^)/3'
_atom_sites_solution_primary     direct
_atom_sites_solution_secondary     difmap
_refine_ls_shift/su_max     0.000
_refine_ls_shift/su_mean     0.000
_refine_diff_density_max     0.786
_refine_diff_density_min     -0.812
_refine_ls_extinction_method     'SHELXL97 (Sheldrick, 2008)'
_refine_ls_extinction_coef     0.00067(7)
_refine_ls_extinction_expression
                                  'Fc^*^=kFc[1+0.001xFc^2^\l^3^/sin(2\q)]^-1/4^'
loop_
    _atom_type_symbol
    _atom_type_description
    _atom_type_scat_dispersion_real
    _atom_type_scat_dispersion_imag
    _atom_type_scat_source
    'Pr' 'Pr' -0.2180 2.8214
                         'International Tables Vol C Tables 4.2.6.8 and 6.1.1.4'
    'Mo' 'Mo' -1.6832 0.6857
                         'International Tables Vol C Tables 4.2.6.8 and 6.1.1.4'
    'O' 'O' 0.0106 0.0060
                         'International Tables Vol C Tables 4.2.6.8 and 6.1.1.4'
    'Sc' 'Sc' 0.2519 0.3716
                         'International Tables Vol C Tables 4.2.6.8 and 6.1.1.4'
_computing_data_collection     'COLLECT (Nonius, 1998)'
_computing_cell_refinement     'COLLECT (Nonius, 1998)'
_computing_data_reduction     'EvalCCD (Duisenberg et al., 2003)'
_computing_structure_solution     'SIR97 (Altomare <i>et al.</i>, 1999)'
_computing_structure_refinement     'SHELXL97 (Sheldrick, 2008)'
_computing_molecular_graphics     'DIAMOND (Brandenburg, 2001)'
_computing_publication_material     'SHELXL97 (Sheldrick, 2008)'
loop_
    _atom_site_type_symbol
    _atom_site_label
    _atom_site_fract_x
    _atom_site_fract_y
    _atom_site_fract_z
    _atom_site_U_iso_or_equiv
    _atom_site_adp_type
    _atom_site_calc_flag
    _atom_site_refinement_flags
    _atom_site_occupancy
    _atom_site_symmetry_multiplicity
    _atom_site_disorder_assembly
    _atom_site_disorder_group
    Pr Pr1 0.0000 0.0000 0.0000 0.00874(8) Uani d S 1 12 . .
    Mo Mo1 0.5000 0.5000 0.5000 0.00591(13) Uani d SP 0.867(6) 12 . .
    Sc Sc1 0.5000 0.5000 0.5000 0.00591(13) Uani d SP 0.133(6) 12 . .
    O O1 0.41969(18) 0.1250 0.1250 0.0132(3) Uani d S 1 4 . .
    O O2 0.1250 0.1250 0.1250 0.0072(6) Uani d SP 0.972(16) 24 . .
loop_
    _atom_site_aniso_label
    _atom_site_aniso_U_11
    _atom_site_aniso_U_22
    _atom_site_aniso_U_33
    _atom_site_aniso_U_12
    _atom_site_aniso_U_13
    _atom_site_aniso_U_23
    Pr1 0.00874(8) 0.00874(8) 0.00874(8) -0.00193(2) -0.00193(2) -0.00193(2)
    Mo1 0.00591(13) 0.00591(13) 0.00591(13) -0.00007(4) -0.00007(4) -0.00007(4)
    Sc1 0.00591(13) 0.00591(13) 0.00591(13) -0.00007(4) -0.00007(4) -0.00007(4)
    O1 0.0175(7) 0.0110(4) 0.0110(4) 0.000 0.000 -0.0014(5)
    O2 0.0072(6) 0.0072(6) 0.0072(6) 0.000 0.000 0.000
_geom_special_details
;
All e.s.d.'s (except the e.s.d. in the dihedral angle between two l.s. planes)
are estimated using the full covariance matrix. The cell e.s.d.'s are taken
into account individually in the estimation of e.s.d.'s in distances, angles
and torsion angles; correlations between e.s.d.'s in cell parameters are only
used when they are defined by crystal symmetry. An approximate (isotropic)
treatment of cell e.s.d.'s is used for estimating e.s.d.'s involving l.s.
planes.
;
loop_
    _geom_bond_atom_site_label_1
    _geom_bond_atom_site_label_2
    _geom_bond_site_symmetry_2
    _geom_bond_distance
    _geom_bond_publ_flag
    Pr1 O2 97 2.2792 ?
    Pr1 O2 . 2.2792 y
    Pr1 O1 103 2.5795(13) y
    Pr1 O1 7 2.5795(13) ?
    Pr1 O1 99 2.5795(13) ?
    Pr1 O1 3 2.5795(13) ?
    Pr1 O1 110 2.5795(13) ?
    Pr1 O1 14 2.5795(13) ?
    Pr1 Pr1 3 3.72189(11) ?
    Pr1 Pr1 53_454 3.72189(11) ?
    Pr1 Pr1 75_445 3.72189(11) ?
    Pr1 Pr1 4 3.72189(11) ?
    Mo1 O1 174_556 2.0440(8) ?
    Mo1 O1 25 2.0440(8) y
    Mo1 O1 121_655 2.0440(8) ?
    Mo1 O1 50 2.0440(8) ?
    Mo1 O1 146_565 2.0440(8) ?
    Mo1 O1 78 2.0440(8) ?
    O1 Sc1 28 2.0440(8) ?
    O1 Mo1 28 2.0440(8) ?
    O1 Sc1 25_544 2.0440(8) ?
    O1 Mo1 25_544 2.0440(8) ?
    O1 Pr1 3 2.5795(13) ?
    O1 Pr1 53_454 2.5795(13) ?
    O2 Pr1 53_454 2.2792 ?
    O2 Pr1 3 2.2792 ?
    O2 Pr1 4 2.2792 ?
loop_
    _geom_angle_atom_site_label_1
    _geom_angle_atom_site_label_2
    _geom_angle_atom_site_label_3
    _geom_angle_site_symmetry_1
    _geom_angle_site_symmetry_3
    _geom_angle
    _geom_angle_publ_flag
    O2 Pr1 O2 97 . 180.0 ?
    O2 Pr1 O1 97 103 79.09(3) ?
    O2 Pr1 O1 . 103 100.91(3) ?
    O2 Pr1 O1 97 7 100.91(3) ?
    O2 Pr1 O1 . 7 79.09(3) ?
    O1 Pr1 O1 103 7 180.00(6) ?
    O2 Pr1 O1 97 99 79.09(3) ?
    O2 Pr1 O1 . 99 100.91(3) ?
    O1 Pr1 O1 103 99 116.506(19) ?
    O1 Pr1 O1 7 99 63.494(19) ?
    O2 Pr1 O1 97 3 100.91(3) ?
    O2 Pr1 O1 . 3 79.09(3) ?
    O1 Pr1 O1 103 3 63.494(19) ?
    O1 Pr1 O1 7 3 116.506(19) ?
    O1 Pr1 O1 99 3 180.00(6) ?
    O2 Pr1 O1 97 110 79.09(3) ?
    O2 Pr1 O1 . 110 100.91(3) ?
    O1 Pr1 O1 103 110 116.506(19) ?
    O1 Pr1 O1 7 110 63.494(19) ?
    O1 Pr1 O1 99 110 116.506(19) ?
    O1 Pr1 O1 3 110 63.494(19) ?
    O2 Pr1 O1 97 14 100.91(3) ?
    O2 Pr1 O1 . 14 79.09(3) ?
    O1 Pr1 O1 103 14 63.494(19) ?
    O1 Pr1 O1 7 14 116.506(19) ?
    O1 Pr1 O1 99 14 63.494(19) ?
    O1 Pr1 O1 3 14 116.506(19) ?
    O1 Pr1 O1 110 14 180.00(6) ?
    O2 Pr1 Pr1 97 3 144.7 ?
    O2 Pr1 Pr1 . 3 35.3 ?
    O1 Pr1 Pr1 103 3 82.59(3) ?
    O1 Pr1 Pr1 7 3 97.41(3) ?
    O1 Pr1 Pr1 99 3 82.59(3) ?
    O1 Pr1 Pr1 3 3 97.41(3) ?
    O1 Pr1 Pr1 110 3 136.17(3) ?
    O1 Pr1 Pr1 14 3 43.83(3) ?
    O2 Pr1 Pr1 97 53_454 144.7 ?
    O2 Pr1 Pr1 . 53_454 35.3 ?
    O1 Pr1 Pr1 103 53_454 136.17(3) ?
    O1 Pr1 Pr1 7 53_454 43.83(3) ?
    O1 Pr1 Pr1 99 53_454 82.59(3) ?
    O1 Pr1 Pr1 3 53_454 97.41(3) ?
    O1 Pr1 Pr1 110 53_454 82.59(3) ?
    O1 Pr1 Pr1 14 53_454 97.41(3) ?
    Pr1 Pr1 Pr1 3 53_454 60.0 ?
    O2 Pr1 Pr1 97 75_445 35.3 ?
    O2 Pr1 Pr1 . 75_445 144.7 ?
    O1 Pr1 Pr1 103 75_445 97.41(3) ?
    O1 Pr1 Pr1 7 75_445 82.59(3) ?
    O1 Pr1 Pr1 99 75_445 97.41(3) ?
    O1 Pr1 Pr1 3 75_445 82.59(3) ?
    O1 Pr1 Pr1 110 75_445 43.83(3) ?
    O1 Pr1 Pr1 14 75_445 136.17(3) ?
    Pr1 Pr1 Pr1 3 75_445 180.0 ?
    Pr1 Pr1 Pr1 53_454 75_445 120.0 ?
    O2 Pr1 Pr1 97 4 144.7 ?
    O2 Pr1 Pr1 . 4 35.3 ?
    O1 Pr1 Pr1 103 4 82.59(3) ?
    O1 Pr1 Pr1 7 4 97.41(3) ?
    O1 Pr1 Pr1 99 4 136.17(3) ?
    O1 Pr1 Pr1 3 4 43.83(3) ?
    O1 Pr1 Pr1 110 4 82.59(3) ?
    O1 Pr1 Pr1 14 4 97.41(3) ?
    Pr1 Pr1 Pr1 3 4 60.0 ?
    Pr1 Pr1 Pr1 53_454 4 60.0 ?
    Pr1 Pr1 Pr1 75_445 4 120.0 ?
    O1 Mo1 O1 174_556 25 83.22(6) ?
    O1 Mo1 O1 174_556 121_655 96.78(6) ?
    O1 Mo1 O1 25 121_655 180.0 ?
    O1 Mo1 O1 174_556 50 83.22(6) ?
    O1 Mo1 O1 25 50 96.78(6) ?
    O1 Mo1 O1 121_655 50 83.22(6) ?
    O1 Mo1 O1 174_556 146_565 96.78(6) ?
    O1 Mo1 O1 25 146_565 83.22(6) ?
    O1 Mo1 O1 121_655 146_565 96.78(6) ?
    O1 Mo1 O1 50 146_565 180.0 ?
    O1 Mo1 O1 174_556 78 180.0 ?
    O1 Mo1 O1 25 78 96.78(6) ?
    O1 Mo1 O1 121_655 78 83.22(6) ?
    O1 Mo1 O1 50 78 96.78(6) ?
    O1 Mo1 O1 146_565 78 83.22(6) ?
    Sc1 O1 Mo1 28 28 0.0 ?
    Sc1 O1 Sc1 28 25_544 131.13(9) ?
    Mo1 O1 Sc1 28 25_544 131.13(9) ?
    Sc1 O1 Mo1 28 25_544 131.13(9) ?
    Mo1 O1 Mo1 28 25_544 131.13(9) ?
    Sc1 O1 Mo1 25_544 25_544 0.0 ?
    Sc1 O1 Pr1 28 3 106.64(2) ?
    Mo1 O1 Pr1 28 3 106.64(2) ?
    Sc1 O1 Pr1 25_544 3 106.64(2) ?
    Mo1 O1 Pr1 25_544 3 106.64(2) ?
    Sc1 O1 Pr1 28 53_454 106.64(2) ?
    Mo1 O1 Pr1 28 53_454 106.64(2) ?
    Sc1 O1 Pr1 25_544 53_454 106.64(2) ?
    Mo1 O1 Pr1 25_544 53_454 106.64(2) ?
    Pr1 O1 Pr1 3 53_454 92.34(6) ?
    Pr1 O2 Pr1 . 53_454 109.5 ?
    Pr1 O2 Pr1 . 3 109.5 ?
    Pr1 O2 Pr1 53_454 3 109.5 ?
    Pr1 O2 Pr1 . 4 109.5 ?
    Pr1 O2 Pr1 53_454 4 109.5 ?
    Pr1 O2 Pr1 3 4 109.5 ?
