# Supplementary material for: The pyrochlore-type molybdate Pr2Mo1.73Sc0.27O7
Source: Acta Crystallogr Sect E Struct Rep Online. 2012 Nov 10;68(Pt 12):i92. doi: 10.1107/S1600536812045138 (PMC3588703; doi:10.1107/S1600536812045138)
Supplement: Supplementary file 2 [file e-68-00i92-Isup2.hkl]

#
# h,k,l, Fc-squared, Fo-squared, sigma(Fo-squared) and status flag
#
data_I
_shelx_title '    *** pr227  ***'
_shelx_refln_list_code          4
_shelx_F_calc_maximum     1274.23
_exptl_crystal_F_000      2017.51
_reflns_d_resolution_high  0.4639
 
loop_
 _symmetry_equiv_pos_as_xyz
 'x, y, z'
 'z, x, y'
 '-x+1/4, -y+1/4, z'
 'x, -y+1/4, -z+1/4'
 'y+3/4, -x, z+3/4'
 'y, z, x'
 '-z+1/4, -x+1/4, y'
 'z, -x+1/4, -y+1/4'
 'x+3/4, -z, y+3/4'
 '-x+1/4, y, -z+1/4'
 '-y, x+3/4, z+3/4'
 '-y, -x, -z'
 '-y+1/4, -z+1/4, x'
 'y, -z+1/4, -x+1/4'
 'z+3/4, -y, x+3/4'
 '-z+1/4, x, -y+1/4'
 '-x, z+3/4, y+3/4'
 '-x, -z, -y'
 '-y+1/4, z, -x+1/4'
 'y+3/4, x+3/4, -z'
 'x+3/4, z+3/4, -y'
 '-z+1/2, -y+1/2, -x'
 '-z, y+3/4, x+3/4'
 'z+3/4, y+3/4, -x'
 'x, y+1/2, z+1/2'
 'z, x+1/2, y+1/2'
 '-x+1/4, -y+3/4, z+1/2'
 'x, -y+3/4, -z+3/4'
 'y+3/4, -x+1/2, z+5/4'
 'y, z+1/2, x+1/2'
 '-z+1/4, -x+3/4, y+1/2'
 'z, -x+3/4, -y+3/4'
 'x+3/4, -z+1/2, y+5/4'
 '-x+1/4, y+1/2, -z+3/4'
 '-y, x+5/4, z+5/4'
 '-y, -x+1/2, -z+1/2'
 '-y+1/4, -z+3/4, x+1/2'
 'y, -z+3/4, -x+3/4'
 'z+3/4, -y+1/2, x+5/4'
 '-z+1/4, x+1/2, -y+3/4'
 '-x, z+5/4, y+5/4'
 '-x, -z+1/2, -y+1/2'
 '-y+1/4, z+1/2, -x+3/4'
 'y+3/4, x+5/4, -z+1/2'
 'x+3/4, z+5/4, -y+1/2'
 '-z+1/2, -y+1, -x+1/2'
 '-z, y+5/4, x+5/4'
 'z+3/4, y+5/4, -x+1/2'
 'x+1/2, y, z+1/2'
 'z+1/2, x, y+1/2'
 '-x+3/4, -y+1/4, z+1/2'
 'x+1/2, -y+1/4, -z+3/4'
 'y+5/4, -x, z+5/4'
 'y+1/2, z, x+1/2'
 '-z+3/4, -x+1/4, y+1/2'
 'z+1/2, -x+1/4, -y+3/4'
 'x+5/4, -z, y+5/4'
 '-x+3/4, y, -z+3/4'
 '-y+1/2, x+3/4, z+5/4'
 '-y+1/2, -x, -z+1/2'
 '-y+3/4, -z+1/4, x+1/2'
 'y+1/2, -z+1/4, -x+3/4'
 'z+5/4, -y, x+5/4'
 '-z+3/4, x, -y+3/4'
 '-x+1/2, z+3/4, y+5/4'
 '-x+1/2, -z, -y+1/2'
 '-y+3/4, z, -x+3/4'
 'y+5/4, x+3/4, -z+1/2'
 'x+5/4, z+3/4, -y+1/2'
 '-z+1, -y+1/2, -x+1/2'
 '-z+1/2, y+3/4, x+5/4'
 'z+5/4, y+3/4, -x+1/2'
 'x+1/2, y+1/2, z'
 'z+1/2, x+1/2, y'
 '-x+3/4, -y+3/4, z'
 'x+1/2, -y+3/4, -z+1/4'
 'y+5/4, -x+1/2, z+3/4'
 'y+1/2, z+1/2, x'
 '-z+3/4, -x+3/4, y'
 'z+1/2, -x+3/4, -y+1/4'
 'x+5/4, -z+1/2, y+3/4'
 '-x+3/4, y+1/2, -z+1/4'
 '-y+1/2, x+5/4, z+3/4'
 '-y+1/2, -x+1/2, -z'
 '-y+3/4, -z+3/4, x'
 'y+1/2, -z+3/4, -x+1/4'
 'z+5/4, -y+1/2, x+3/4'
 '-z+3/4, x+1/2, -y+1/4'
 '-x+1/2, z+5/4, y+3/4'
 '-x+1/2, -z+1/2, -y'
 '-y+3/4, z+1/2, -x+1/4'
 'y+5/4, x+5/4, -z'
 'x+5/4, z+5/4, -y'
 '-z+1, -y+1, -x'
 '-z+1/2, y+5/4, x+3/4'
 'z+5/4, y+5/4, -x'
 '-x, -y, -z'
 '-z, -x, -y'
 'x-1/4, y-1/4, -z'
 '-x, y-1/4, z-1/4'
 '-y-3/4, x, -z-3/4'
 '-y, -z, -x'
 'z-1/4, x-1/4, -y'
 '-z, x-1/4, y-1/4'
 '-x-3/4, z, -y-3/4'
 'x-1/4, -y, z-1/4'
 'y, -x-3/4, -z-3/4'
 'y, x, z'
 'y-1/4, z-1/4, -x'
 '-y, z-1/4, x-1/4'
 '-z-3/4, y, -x-3/4'
 'z-1/4, -x, y-1/4'
 'x, -z-3/4, -y-3/4'
 'x, z, y'
 'y-1/4, -z, x-1/4'
 '-y-3/4, -x-3/4, z'
 '-x-3/4, -z-3/4, y'
 'z-1/2, y-1/2, x'
 'z, -y-3/4, -x-3/4'
 '-z-3/4, -y-3/4, x'
 '-x, -y+1/2, -z+1/2'
 '-z, -x+1/2, -y+1/2'
 'x-1/4, y+1/4, -z+1/2'
 '-x, y+1/4, z+1/4'
 '-y-3/4, x+1/2, -z-1/4'
 '-y, -z+1/2, -x+1/2'
 'z-1/4, x+1/4, -y+1/2'
 '-z, x+1/4, y+1/4'
 '-x-3/4, z+1/2, -y-1/4'
 'x-1/4, -y+1/2, z+1/4'
 'y, -x-1/4, -z-1/4'
 'y, x+1/2, z+1/2'
 'y-1/4, z+1/4, -x+1/2'
 '-y, z+1/4, x+1/4'
 '-z-3/4, y+1/2, -x-1/4'
 'z-1/4, -x+1/2, y+1/4'
 'x, -z-1/4, -y-1/4'
 'x, z+1/2, y+1/2'
 'y-1/4, -z+1/2, x+1/4'
 '-y-3/4, -x-1/4, z+1/2'
 '-x-3/4, -z-1/4, y+1/2'
 'z-1/2, y, x+1/2'
 'z, -y-1/4, -x-1/4'
 '-z-3/4, -y-1/4, x+1/2'
 '-x+1/2, -y, -z+1/2'
 '-z+1/2, -x, -y+1/2'
 'x+1/4, y-1/4, -z+1/2'
 '-x+1/2, y-1/4, z+1/4'
 '-y-1/4, x, -z-1/4'
 '-y+1/2, -z, -x+1/2'
 'z+1/4, x-1/4, -y+1/2'
 '-z+1/2, x-1/4, y+1/4'
 '-x-1/4, z, -y-1/4'
 'x+1/4, -y, z+1/4'
 'y+1/2, -x-3/4, -z-1/4'
 'y+1/2, x, z+1/2'
 'y+1/4, z-1/4, -x+1/2'
 '-y+1/2, z-1/4, x+1/4'
 '-z-1/4, y, -x-1/4'
 'z+1/4, -x, y+1/4'
 'x+1/2, -z-3/4, -y-1/4'
 'x+1/2, z, y+1/2'
 'y+1/4, -z, x+1/4'
 '-y-1/4, -x-3/4, z+1/2'
 '-x-1/4, -z-3/4, y+1/2'
 'z, y-1/2, x+1/2'
 'z+1/2, -y-3/4, -x-1/4'
 '-z-1/4, -y-3/4, x+1/2'
 '-x+1/2, -y+1/2, -z'
 '-z+1/2, -x+1/2, -y'
 'x+1/4, y+1/4, -z'
 '-x+1/2, y+1/4, z-1/4'
 '-y-1/4, x+1/2, -z-3/4'
 '-y+1/2, -z+1/2, -x'
 'z+1/4, x+1/4, -y'
 '-z+1/2, x+1/4, y-1/4'
 '-x-1/4, z+1/2, -y-3/4'
 'x+1/4, -y+1/2, z-1/4'
 'y+1/2, -x-1/4, -z-3/4'
 'y+1/2, x+1/2, z'
 'y+1/4, z+1/4, -x'
 '-y+1/2, z+1/4, x-1/4'
 '-z-1/4, y+1/2, -x-3/4'
 'z+1/4, -x+1/2, y-1/4'
 'x+1/2, -z-1/4, -y-3/4'
 'x+1/2, z+1/2, y'
 'y+1/4, -z+1/2, x-1/4'
 '-y-1/4, -x-1/4, z'
 '-x-1/4, -z-1/4, y'
 'z, y, x'
 'z+1/2, -y-1/4, -x-3/4'
 '-z-1/4, -y-1/4, x'
 
_cell_length_a    10.5271
_cell_length_b    10.5271
_cell_length_c    10.5271
_cell_angle_alpha  90.000
_cell_angle_beta   90.000
_cell_angle_gamma  90.000
 
_shelx_F_squared_multiplier     1.000
 
loop_
 _refln_index_h
 _refln_index_k
 _refln_index_l
 _refln_F_squared_calc
 _refln_F_squared_meas
 _refln_F_squared_sigma
 _refln_observed_status
   0   2   2      537.05      785.60     21.74 o
   2   2   2  1623667.00  1526795.75  38260.75 o
   1   1   3    10282.31    10267.74     84.84 o
   1   3   3    57072.75    59758.21    406.49 o
   3   3   3      632.13      984.40     75.32 o
   2   2   4     3313.33     3340.04     31.09 o
   2   4   4       49.01      161.97      9.30 o
   4   4   4   723504.75   731119.19  10622.62 o
   1   1   5    32396.46    31272.91    564.03 o
   1   3   5    15719.12    16137.32     83.21 o
   3   3   5     6390.75     6465.27     50.80 o
   1   5   5     1924.37     1929.68     32.43 o
   3   5   5    16787.99    16445.02     84.82 o
   5   5   5    23008.49    21977.98    212.24 o
   0   2   6     2662.51     2876.42     33.78 o
   2   2   6   946037.38   967195.69   9270.26 o
   2   4   6       24.33      103.37     10.19 o
   4   4   6       44.07       76.52     15.19 o
   0   6   6     3467.54     3433.88     65.93 o
   2   6   6   653969.50   671289.44   5662.99 o
   4   6   6     2889.03     2837.16     31.62 o
   6   6   6   493870.91   495086.69   4232.59 o
   1   1   7    20615.59    20644.42    118.63 o
   1   3   7     1906.24     2020.08     24.27 o
   3   3   7    32746.66    31615.92    192.42 o
   1   5   7    10085.08    10104.60     84.46 o
   3   5   7    16713.40    16682.99     71.92 o
   5   5   7     6653.62     6612.46     49.55 o
   1   7   7    16416.31    15777.48    108.14 o
   3   7   7      179.77      295.38     21.79 o
   5   7   7     3006.36     3062.12     74.06 o
   7   7   7    10706.45    10784.93    130.58 o
   0   0   8   899461.44   930857.50  23464.35 o
   2   2   8     5540.81     5142.85     44.99 o
   0   4   8   549907.44   548457.50   3822.16 o
   2   4   8      120.22      191.14     14.98 o
   4   4   8   583876.69   591033.25   3048.95 o
   2   6   8      451.97      410.20     12.80 o
   4   6   8       85.38      112.24     15.26 o
   6   6   8       34.27       28.12     22.86 o
   0   8   8   432680.19   432349.25   3181.51 o
   2   8   8      320.42      368.31     22.81 o
   4   8   8   378969.72   380865.59   1875.18 o
   6   8   8      261.68      224.82     27.99 o
   8   8   8   245419.20   241461.45   2094.16 o
   1   1   9     5822.82     5850.98     59.69 o
   1   3   9     6850.95     6719.66     45.61 o
   3   3   9    16145.10    16259.03    274.96 o
   1   5   9    10251.77     9821.65     60.47 o
   3   5   9     5783.62     5669.03     53.41 o
   5   5   9      619.39      917.10     60.99 o
   1   7   9     8678.91     8699.11     65.17 o
   3   7   9     2762.74     2856.81     39.54 o
   5   7   9     5515.21     5436.65     39.18 o
   7   7   9     8879.33     8965.20     86.50 o
   1   9   9     1667.13     1588.42     48.62 o
   3   9   9     3000.80     2888.51     58.99 o
   5   9   9     3520.14     3513.72     62.19 o
   7   9   9     3860.38     3798.86     73.73 o
   9   9   9      151.40       47.76    106.71 o
   0   2  10     1767.89     1672.13     39.12 o
   2   2  10   490643.53   485645.84   2628.17 o
   2   4  10     1084.25     1017.76     25.83 o
   4   4  10       14.70       50.39     19.93 o
   0   6  10     6487.41     6437.15     95.93 o
   2   6  10   384569.66   383719.31   1416.14 o
   4   6  10      903.87      901.55     23.22 o
   6   6  10   305429.38   303883.97   1692.24 o
   2   8  10       34.21       61.69     22.63 o
   4   8  10       78.81       37.11     18.09 o
   6   8  10      981.60      970.72     25.04 o
   8   8  10      159.22       96.59     40.51 o
   0  10  10     1674.93     1693.92     73.30 o
   2  10  10   248598.72   247839.50   1293.67 o
   4  10  10     4762.00     4657.16     94.57 o
   6  10  10   205970.00   190959.84   4601.45 o
   8  10  10       63.07       56.72     49.24 o
  10  10  10   141780.73   146350.42   1580.84 o
   1   1  11     6381.12     6505.93     58.24 o
   1   3  11     8355.45     8219.34     67.90 o
   3   3  11      697.17      778.42     41.13 o
   1   5  11     4220.56     4364.40     50.61 o
   3   5  11     4249.53     4256.62     53.05 o
   5   5  11     8405.73     8455.22    158.08 o
   1   7  11     1363.93     1357.73     37.40 o
   3   7  11     5931.54     5956.89     55.92 o
   5   7  11     4182.22     4120.69     42.87 o
   7   7  11       92.55       81.43     31.90 o
   1   9  11     4495.35     4633.84     46.04 o
   3   9  11     5065.30     5079.34     70.11 o
   5   9  11     2342.34     2312.24     51.40 o
   7   9  11     1701.69     1690.16     56.15 o
   9   9  11     2797.30     2638.67     90.04 o
   1  11  11     1773.82     1728.29     63.73 o
   3  11  11      183.49      239.02     45.01 o
   5  11  11     1919.10     1803.76     75.59 o
   7  11  11      914.83      963.10     57.51 o
   9  11  11     1839.38     1785.11    116.03 o
  11  11  11       35.54      729.82    329.16 o
   0   0  12   322466.19   306781.34   3639.45 o
   2   2  12     2088.62     1796.85     53.74 o
   0   4  12   363287.03   360314.78   2015.28 o
   2   4  12      140.61      162.16     21.36 o
   4   4  12   285385.31   283946.59   1758.60 o
   2   6  12      560.16      670.89     33.13 o
   4   6  12      118.89       89.15     24.01 o
   6   6  12       53.48        0.01     45.00 o
   0   8  12   240047.59   240115.83   1255.25 o
   2   8  12      385.16      386.50     28.09 o
   4   8  12   213384.58   212011.45    878.11 o
   6   8  12      354.60      343.55     37.85 o
   8   8  12   183695.59   173981.42   4297.23 o
   2  10  12        0.21       28.76     33.47 o
   4  10  12       71.86       65.50     33.26 o
   6  10  12        1.99       -5.33     43.03 o
   8  10  12      262.91      238.47     54.81 o
  10  10  12     1109.78     1057.93    103.57 o
   0  12  12   151021.78   150278.41   1984.99 o
   2  12  12      576.57      629.64     51.52 o
   4  12  12   145313.42   148823.39   1158.35 o
   6  12  12      432.53      255.51     89.03 o
   8  12  12    95632.17    95549.70    888.53 o
  10  12  12      391.86      448.27    116.80 o
  12  12  12    82168.72    86654.65   1874.49 o
   1   1  13     2738.06     2687.08     73.92 o
   1   3  13     6873.43     6840.30     60.90 o
   3   3  13     1005.36     1089.09     61.04 o
   1   5  13     1871.50     1840.64     32.82 o
   3   5  13     1815.60     1809.13     39.41 o
   5   5  13     2148.41     2186.62     60.49 o
   1   7  13     1575.03     1718.56     44.82 o
   3   7  13     7997.22     8218.63     76.03 o
   5   7  13     3755.50     3707.05     64.05 o
   7   7  13      619.91      642.15     67.83 o
   1   9  13      875.35      892.54     39.29 o
   3   9  13     2758.22     2575.30     66.98 o
   5   9  13      276.44      297.75     42.16 o
   7   9  13      789.71      729.71     49.31 o
   9   9  13      161.87      298.20     83.07 o
   1  11  13     3123.59     3022.77     58.84 o
   3  11  13     1044.28     1060.49     50.23 o
   5  11  13     2001.81     1889.82     48.16 o
   7  11  13     3694.92     3646.81     98.49 o
   9  11  13     1883.17     1800.64     82.49 o
  11  11  13      852.59      649.00     76.68 o
   1  13  13      895.67     1016.48     91.23 o
   3  13  13      118.69      179.39     69.99 o
   5  13  13       80.64       99.18     86.93 o
   7  13  13     2343.77     2431.59    115.28 o
   9  13  13       75.99      -40.02     91.19 o
  11  13  13      513.67      362.43    139.19 o
  13  13  13      188.31      310.64    258.89 o
   0   2  14      934.36      978.52     53.59 o
   2   2  14   248825.77   246680.55   2209.36 o
   2   4  14       50.05      106.49     28.20 o
   4   4  14       20.47       22.14     34.85 o
   0   6  14      491.76      526.50     60.38 o
   2   6  14   203883.61   203761.58   1000.83 o
   4   6  14     1825.16     1844.19     56.85 o
   6   6  14   170560.89   171743.63    982.93 o
   2   8  14        1.00      -29.39     39.10 o
   4   8  14       24.72      -19.21     30.24 o
   6   8  14       22.26       47.61     50.27 o
   8   8  14      145.53      154.71     61.51 o
   0  10  14     4116.59     4384.90    116.25 o
   2  10  14   142199.92   142845.77    637.61 o
   4  10  14      124.68      155.89     38.22 o
   6  10  14   118960.87   121600.81    687.44 o
   8  10  14     1325.54     1336.06     71.29 o
  10  10  14    86365.18    87656.11    791.09 o
   2  12  14      105.99      121.48     57.61 o
   4  12  14       70.55       15.69     54.83 o
   6  12  14      295.42      188.62     56.29 o
   8  12  14      151.80      178.30     55.29 o
  10  12  14       33.09      -66.46     73.84 o
  12  12  14      268.62       37.80    153.70 o
   0  14  14       39.91      175.95     93.90 o
   2  14  14    85771.59    83757.20   2025.44 o
   4  14  14     2104.07     2028.61    185.55 o
   6  14  14    73917.73    71652.16   2418.36 o
   8  14  14      123.52       73.17    101.71 o
  10  14  14    54888.34    53220.17   2029.26 o
   1   1  15     1826.47     1954.28     95.83 o
   1   3  15     1592.89     1617.98     42.44 o
   3   3  15     2722.25     2652.82     69.18 o
   1   5  15     4412.46     4618.85     62.60 o
   3   5  15     1850.56     1929.43     77.19 o
   5   5  15      900.65      909.30     70.20 o
   1   7  15     1556.01     1697.79     46.07 o
   3   7  15      143.28      265.66     42.17 o
   5   7  15     1551.01     1596.09     55.41 o
   7   7  15      883.21      737.79     89.76 o
   1   9  15     1436.47     1447.78     49.65 o
   3   9  15     1866.22     1851.69     55.66 o
   5   9  15     3421.36     3614.84     77.70 o
   7   9  15     1641.61     1723.68     89.34 o
   9   9  15     1101.89     1067.11     97.24 o
   1  11  15      627.32      694.97     59.61 o
   3  11  15      460.53      349.31     47.44 o
   5  11  15      492.97      449.38     50.58 o
   7  11  15       33.58        1.25     65.44 o
   9  11  15     1196.51     1359.80     77.88 o
  11  11  15       20.34      -36.38     89.89 o
   1  13  15     1595.06     1573.85     73.75 o
   3  13  15     2128.06     2131.05     62.04 o
   5  13  15     1179.31     1118.27     66.53 o
   7  13  15      756.95      988.75     70.95 o
   9  13  15     1221.25     1279.83    146.47 o
   1  15  15      119.07      319.38    163.98 o
   3  15  15       69.36       20.73    112.02 o
   5  15  15      940.97     1385.34    158.27 o
   7  15  15       17.61      213.56    133.55 o
   0   0  16   214884.38   218912.31   2909.46 o
   2   2  16      411.13      519.51     51.48 o
   0   4  16   143575.66   142121.63   1245.79 o
   2   4  16      116.61      196.21     42.00 o
   4   4  16   165600.16   165950.80   1369.75 o
   2   6  16        3.94       29.63     44.05 o
   4   6  16      102.17       44.09     34.75 o
   6   6  16        5.90      -63.67     72.64 o
   0   8  16   135044.50   138291.89   1021.85 o
   2   8  16      374.70      425.48     45.90 o
   4   8  16   114204.04   115808.55    675.61 o
   6   8  16      299.53      168.99     52.77 o
   8   8  16    86847.63    87007.64   1090.03 o
   2  10  16        4.88       70.30     49.82 o
   4  10  16       89.61       75.55     59.87 o
   6  10  16      570.30      586.49     73.93 o
   8  10  16      247.95      161.50     73.70 o
  10  10  16       56.90       25.75    152.00 o
   0  12  16    80305.03    81326.66    737.00 o
   2  12  16      504.51      354.16     66.54 o
   4  12  16    78399.43    79085.23    670.96 o
   6  12  16      534.24      465.43     65.35 o
   8  12  16    66122.76    65025.68   1159.69 o
  10  12  16      361.85      312.47     85.72 o
   2  14  16       29.48      280.16     66.08 o
   4  14  16       44.27       18.28     94.28 o
   6  14  16        2.07       37.63    100.92 o
   0  16  16    54436.23    50276.03   2375.22 o
   1   1  17     1811.36     1873.79     71.96 o
   1   3  17      555.79      583.03     54.91 o
   3   3  17     4679.09     5091.99    118.51 o
   1   5  17      689.97      691.49     48.08 o
   3   5  17     1857.11     1969.23     59.48 o
   5   5  17      221.99       95.37     62.77 o
   1   7  17     3119.90     3147.49     70.41 o
   3   7  17      353.94      370.04     53.94 o
   5   7  17      675.35      736.95     62.10 o
   7   7  17     4029.59     3996.08    131.21 o
   1   9  17      554.79      662.53     58.30 o
   3   9  17      198.80       92.07     54.35 o
   5   9  17      156.09       64.81     67.05 o
   7   9  17     1681.31     1590.49     80.35 o
   9   9  17       38.83        8.31    139.68 o
   1  11  17      921.70      820.74     55.99 o
   3  11  17     2740.72     2608.81    112.67 o
   5  11  17     1379.89     1363.41     83.87 o
   7  11  17      482.49      224.44     73.04 o
   9  11  17      634.47      517.85     92.72 o
   1  13  17       36.44      144.89     67.21 o
   3  13  17     1165.72     1054.60     87.93 o
   5  13  17       93.48     -133.12    187.04 o
   7  13  17      104.68      366.45    136.54 o
   0   2  18        2.96      -79.49     79.49 o
   2   2  18   118391.46   121439.71   1244.21 o
   2   4  18       22.07      112.61     47.18 o
   4   4  18        3.33       45.97     67.46 o
   0   6  18     1015.96     1231.83     75.42 o
   2   6  18   100794.21   100572.05    724.12 o
   4   6  18       16.13       94.78     54.98 o
   6   6  18    85064.63    87586.61    764.30 o
   2   8  18      239.94      282.06     57.17 o
   4   8  18       32.99      -20.43     61.54 o
   6   8  18      153.79      203.84     64.65 o
   8   8  18       52.10      166.73     83.35 o
   0  10  18       11.34      -69.55     83.77 o
   2  10  18    73004.98    72586.92    592.02 o
   4  10  18     1283.85     1307.06     97.27 o
   6  10  18    63391.66    61214.88    663.60 o
   8  10  18      162.40       66.02     73.92 o
   2  12  18       44.06      167.18     74.18 o
   4  12  18       24.50      -61.34    103.74 o
   6  12  18      178.29      406.63     93.28 o
   1   1  19     1318.06     1461.64     92.15 o
   1   3  19     1018.02      967.50     63.49 o
   3   3  19      118.45       15.78     70.79 o
   1   5  19      690.66      706.33     53.08 o
   3   5  19     1041.15     1183.43     62.63 o
   5   5  19     2364.58     2253.57     96.53 o
   1   7  19      262.40      287.26     82.28 o
   3   7  19      697.95      795.63     78.39 o
   5   7  19      693.84      531.03     81.49 o
   7   7  19       55.84      -34.45    164.41 o
   1   9  19     1536.05     1546.52     79.35 o
   3   9  19     1134.97     1219.68     92.36 o
   5   9  19      720.09      463.60     81.61 o
   7   9  19      661.34      567.33     85.03 o
   1  11  19      234.08      155.65     95.46 o
   3  11  19       30.04      -76.21     76.21 o
   5  11  19      590.82      425.14    102.58 o
   0   0  20    65642.73    66167.88   1833.22 o
   2   2  20       24.86       46.38     76.28 o
   0   4  20    91925.93    95000.74   1420.81 o
   2   4  20       86.24       -4.43     59.07 o
   4   4  20    61600.92    61561.62    934.93 o
   2   6  20        5.16       20.74     71.36 o
   4   6  20       78.34      277.73     87.59 o
   6   6  20      274.96      384.87    177.84 o
   0   8  20    54727.80    52302.39    870.13 o
   2   8  20      262.61      446.18     68.29 o
   4   8  20    61207.51    60756.31    525.84 o
   6   8  20      256.77      191.52    101.11 o
   2  10  20      137.77       75.51    103.30 o
   1   1  21      411.40      536.23    139.72 o
   1   3  21     1209.32     1263.28     71.94 o
   3   3  21      258.01      328.80    106.52 o
   1   5  21      242.31      409.57     91.97 o
   3   5  21      329.90      353.53     85.79 o
   5   5  21      277.76      179.58    141.01 o
   1   7  21      434.73      662.18     88.39 o
   3   7  21     1961.24     1988.39     97.31 o
   5   7  21      866.96      222.09    159.58 o
   0   2  22       42.33      232.27    166.03 o
   2   2  22    53574.07    51166.79   1202.13 o
   2   4  22       43.13       10.63     84.51 o
 
